# Supplementary material for: Five-Year Drug Survival and Discontinuation Reasons for Eight Biological Disease-Modifying Antirheumatic Drugs for Rheumatoid Arthritis: A Retrospective Analysis of 1182 Patients from the Niigata Orthopedic Surgery Rheumatoid Arthritis Database (NOSRAD)
Source: J Clin Med. 2026 Mar 9;15(5):2075. doi: 10.3390/jcm15052075 (PMC12985562; doi:10.3390/jcm15052075)
Supplement: Supplementary file 1 [file jcm-15-02075-s001.zip]

Archive with 1 entries (1 files):
- jcm-4170668-supplementary.pdf
